# Supplementary material for: Healthful and Unhealthful Plant-Based Diets and Chronic Obstructive Pulmonary Disease in U.S. Adults: Prospective Study
Source: Nutrients. 2023 Feb 2;15(3):765. doi: 10.3390/nu15030765 (PMC9921620; doi:10.3390/nu15030765)
Supplement: Supplementary file 1 [file nutrients-15-00765-s001.zip]

Archive with 1 entries (1 files):
- nutrients-2135032-supplementary.pdf
